# Supplementary material for: Enhancing Growth and Gut Health in Squabs: The Impact of Fermented Mixed Feed
Source: Animals (Basel). 2024 May 8;14(10):1411. doi: 10.3390/ani14101411 (PMC11117316; doi:10.3390/ani14101411)
Supplement: Supplementary file 1 [file animals-14-01411-s001.zip]

Archive with 1 entries (1 files):
- animals-2948688-supplementary.pdf
